# Supplementary material for: Condensin positioning at telomeres by shelterin proteins drives sister-telomere disjunction in anaphase
Source: eLife. 2023 Nov 21;12:RP89812. doi: 10.7554/eLife.89812 (PMC10662949; doi:10.7554/eLife.89812)
Supplement: Figure 1—source data 1. — Raw data of the western blot shown in Figure 1E. [file elife-89812-fig1-data1.zip]

Archive with 2 entries (2 files):
- Bernard 2023-04-11 16h43m58s(1) (Multichannel).tiff
- rawdata_Figure 1E.pdf
