# Supplementary material for: Condensin positioning at telomeres by shelterin proteins drives sister-telomere disjunction in anaphase
Source: eLife. 2023 Nov 21;12:RP89812. doi: 10.7554/eLife.89812 (PMC10662949; doi:10.7554/eLife.89812)
Supplement: Figure 2—source data 1. — The first part of the gel from the left has been cut out for Figure 2C. [file elife-89812-fig2-data1.zip]

Archive with 2 entries (2 files):
- blotFig2 (1).tiff
- Fig 2 blot.pdf
